# Supplementary material for: The Role of Artificial Intelligence in the Diagnosis and Management of Rheumatoid Arthritis
Source: Medicina (Kaunas). 2025 Apr 9;61(4):689. doi: 10.3390/medicina61040689 (PMC12028963; doi:10.3390/medicina61040689)
Supplement: Supplementary file 1 [file medicina-61-00689-s001.zip]

Archive with 1 entries (1 files):
- medicina-3472254-supplementary.pdf
